# Supplementary material for: ﻿Two new species of Phaeoclavulina (Gomphaceae, Gomphales) from North China based on morphological and phylogenetic analysis
Source: MycoKeys. 2025 Jul 29;120:157–72. doi: 10.3897/mycokeys.120.138950 (PMC12326174; doi:10.3897/mycokeys.120.138950)
Supplement: XML Treatment for Phaeoclavulina aurea [file mycokeys.120.138950-treatment1.xml]

<!DOCTYPE tp:taxon-treatment
  PUBLIC "-//TaxonX//DTD Taxonomic Treatment Publishing DTD v0 20100105//EN" "tax-treatment-NSO.dtd">
<tp:taxon-treatment xmlns:tp="http://www.plazi.org/taxpub"><tp:treatment-meta><kwd-group><label>Taxon classification</label><kwd>
                <named-content content-type="kingdom">Fungi</named-content>
              </kwd><kwd>
                <named-content content-type="order">Gomphales</named-content>
              </kwd><kwd>
                <named-content content-type="family">Gomphaceae</named-content>
              </kwd></kwd-group><mixed-citation publication-type="journal"><person-group><name><surname>Tong</surname><given-names>Xin</given-names></name><name><surname>Gao</surname><given-names>Yue</given-names></name><name><surname>Wang</surname><given-names>Hai-Qi</given-names></name><name><surname>Zhou</surname><given-names>Hao</given-names></name><name><surname>Hou</surname><given-names>Cheng-Lin</given-names></name></person-group><article-title>﻿Two new species of <italic><tp:taxon-name><tp:taxon-name-part taxon-name-part-type="genus" reg="Phaeoclavulina">Phaeoclavulina</tp:taxon-name-part></tp:taxon-name></italic> (<tp:taxon-name><tp:taxon-name-part taxon-name-part-type="family">Gomphaceae</tp:taxon-name-part></tp:taxon-name>, <tp:taxon-name><tp:taxon-name-part taxon-name-part-type="order">Gomphales</tp:taxon-name-part></tp:taxon-name>) from North China based on morphological and phylogenetic analysis</article-title><source>MycoKeys</source><day>29</day><month>07</month><year>2025</year><volume>120</volume><fpage>157</fpage><lpage>172</lpage><pub-id pub-id-type="doi">10.3897/mycokeys.120.138950</pub-id></mixed-citation></tp:treatment-meta><tp:nomenclature><label>﻿</label><tp:taxon-name>
              <object-id xmlns:xlink="http://www.w3.org/1999/xlink" content-type="arpha" xlink:type="simple">E6FF7311-A747-5C13-B2A0-355B5531A117</object-id>
              <tp:taxon-name-part taxon-name-part-type="genus" reg="Phaeoclavulina">Phaeoclavulina</tp:taxon-name-part>
              <tp:taxon-name-part taxon-name-part-type="species" reg="aurea">aurea</tp:taxon-name-part>
              <object-id xmlns:xlink="http://www.w3.org/1999/xlink" content-type="mycobank" xlink:type="simple">855628</object-id>
            </tp:taxon-name><tp:taxon-authority>Y. Gao, X. Tong, &amp; C.L. Hou</tp:taxon-authority><tp:taxon-status xmlns:xlink="http://www.w3.org/1999/xlink" xlink:type="simple">sp. nov.</tp:taxon-status><xref ref-type="fig" rid="F2">Figs 2A–C</xref><xref ref-type="fig" rid="F3">, 3</xref></tp:nomenclature><tp:treatment-sec sec-type="diagnosis" id="SECID0EQBCI"><title>Diagnosis.</title><p><italic><tp:taxon-name><tp:taxon-name-part taxon-name-part-type="genus" reg="Phaeoclavulina">Phaeoclavulina</tp:taxon-name-part><tp:taxon-name-part taxon-name-part-type="species" reg="aurea">aurea</tp:taxon-name-part></tp:taxon-name></italic> differs from the known species of <italic><tp:taxon-name><tp:taxon-name-part taxon-name-part-type="genus" reg="Phaeoclavulina">Phaeoclavulina</tp:taxon-name-part></tp:taxon-name></italic> in its pale yellow to golden yellow basidiomata, tips brownish black when age, truncate spines basidiospores 4.7–6.3 × 3.0–3.7 μm, basidia 25–50 × 4.6–7.4 μm, clamp connections present.</p><fig id="F2" position="float" orientation="portrait"><object-id xmlns:xlink="http://www.w3.org/1999/xlink" content-type="doi" xlink:type="simple">10.3897/mycokeys.120.138950.figure2</object-id><object-id xmlns:xlink="http://www.w3.org/1999/xlink" content-type="arpha" xlink:type="simple">1DCA45F9-69BC-5DF5-B9B1-7117F4D46778</object-id><label>Figure 2.</label><caption><p>Morphology of Basidiomata. A–C. <italic><tp:taxon-name><tp:taxon-name-part taxon-name-part-type="genus" reg="Phaeoclavulina">Phaeoclavulina</tp:taxon-name-part><tp:taxon-name-part taxon-name-part-type="species" reg="aurea">aurea</tp:taxon-name-part></tp:taxon-name></italic> (A, B. BJM 344955 holotype; C. <named-content xmlns:xlink="http://www.w3.org/1999/xlink" content-type="dwc:institutional_code" xlink:title="Herbarium of the College of Life Sciences, Capital Normal University" xlink:href="http://grbio.org/institution/capital-normal-university" xlink:type="simple">BJTC</named-content> L007); D–F. <italic><tp:taxon-name><tp:taxon-name-part taxon-name-part-type="genus" reg="Phaeoclavulina">Phaeoclavulina</tp:taxon-name-part><tp:taxon-name-part taxon-name-part-type="species" reg="fulva">fulva</tp:taxon-name-part></tp:taxon-name></italic> (D. <named-content xmlns:xlink="http://www.w3.org/1999/xlink" content-type="dwc:institutional_code" xlink:title="Herbarium of the College of Life Sciences, Capital Normal University" xlink:href="http://grbio.org/institution/capital-normal-university" xlink:type="simple">BJTC</named-content> C274 holotype; E. <named-content xmlns:xlink="http://www.w3.org/1999/xlink" content-type="dwc:institutional_code" xlink:title="Herbarium of the College of Life Sciences, Capital Normal University" xlink:href="http://grbio.org/institution/capital-normal-university" xlink:type="simple">BJTC</named-content> ZH0015; F. <named-content xmlns:xlink="http://www.w3.org/1999/xlink" content-type="dwc:institutional_code" xlink:title="Herbarium of the College of Life Sciences, Capital Normal University" xlink:href="http://grbio.org/institution/capital-normal-university" xlink:type="simple">BJTC</named-content> ZH1138). Scale bars: 1 cm.</p></caption><graphic xmlns:xlink="http://www.w3.org/1999/xlink" xlink:href="mycokeys-120-157-g002.jpg" position="float" orientation="portrait" xlink:type="simple" id="oo_1384244.jpg"><uri content-type="original_file" xlink:type="simple">https://binary.pensoft.net/fig/1384244</uri></graphic></fig></tp:treatment-sec><tp:treatment-sec sec-type="etymology" id="SECID0E2DCI"><title>Etymology.</title><p>The epithet “<italic>aurea</italic>” refers to the yellow to golden yellow basidiomata.</p><fig id="F3" position="float" orientation="portrait"><object-id xmlns:xlink="http://www.w3.org/1999/xlink" content-type="doi" xlink:type="simple">10.3897/mycokeys.120.138950.figure3</object-id><object-id xmlns:xlink="http://www.w3.org/1999/xlink" content-type="arpha" xlink:type="simple">2F1B58A5-A224-5F1E-B659-1ED9BBEE7061</object-id><label>Figure 3.</label><caption><p>Microscopic characteristics of <italic><tp:taxon-name><tp:taxon-name-part taxon-name-part-type="genus" reg="Phaeoclavulina">Phaeoclavulina</tp:taxon-name-part><tp:taxon-name-part taxon-name-part-type="species" reg="aurea">aurea</tp:taxon-name-part></tp:taxon-name></italic>: A. Basidiospores; B. Basidia; C. Tramal hyphae. Scale bars: 20 µm (A); 10 µm (B, C).</p></caption><graphic xmlns:xlink="http://www.w3.org/1999/xlink" xlink:href="mycokeys-120-157-g003.jpg" position="float" orientation="portrait" xlink:type="simple" id="oo_1384245.jpg"><uri content-type="original_file" xlink:type="simple">https://binary.pensoft.net/fig/1384245</uri></graphic></fig></tp:treatment-sec><tp:treatment-sec sec-type="material" id="SECID0EDFCI"><title>Type.</title><p>China • Beijing, Yanqing District, Songshan, <named-content xmlns:xlink="http://www.w3.org/1999/xlink" content-type="dwc:verbatimCoordinates" xlink:type="simple"><named-content content-type="geo-json" specific-use="{&#34;type&#34;:&#34;Point&#34;,&#34;coordinates&#34;:[115.900000,40.507778]}" id="NCID0EMFCI" xlink:type="simple">40°30'28"N, 115°54'E</named-content></named-content>, elev. 869 m, 16 Aug. 2023, H. Zhou, Y. Gao &amp; X. Tong (BJM 344955). GenBank nrITS: <ext-link xmlns:xlink="http://www.w3.org/1999/xlink" xlink:href="PQ287856" ext-link-type="gen" xlink:type="simple">PQ287856</ext-link>, nrLSU: <ext-link xmlns:xlink="http://www.w3.org/1999/xlink" xlink:href="PQ287860" ext-link-type="gen" xlink:type="simple">PQ287860</ext-link>.</p></tp:treatment-sec><tp:treatment-sec sec-type="description" id="SECID0E2FCI"><title>Description.</title><p>Basidiomata coralloid, solitary or scattered; individual basidiomata 3–8 cm tall, 2–5.5 cm wide across branches. Stipe 0.4–0.9 cm tall, 0.3–0.5 cm wide, subclavate to flattened, snow-white rhizomorphic strands near the ground, branches di- or tri-dichotomous, generally 3–4 times, cylindrical, pale yellow (#ffdd9a) to golden yellow (#ffc44d); as maturity deepens, tips blunt and short with brownish black (#473826), stipe surface white (#ffffff) to pale yellow (#ffdd9a). No color change when bruised. Odor and taste not recorded.</p><p>Basidiospores [70/2/2] (4.4–)4.7–6.3(− 6.7) ×3.0–3.7(− 4.2) μm, <italic>Q</italic> = 1.4–1.9(− 2.1), <italic>Q<sub>m</sub></italic> = 1.66 ± 0.16, ellipsoid, pale yellow to golden yellow in <abbrev xmlns:xlink="http://www.w3.org/1999/xlink" xlink:title="3% potassium hydroxide" id="ABBRID0EIGCI" xlink:type="simple">KOH</abbrev>, with thick wall and cyanophilic ornamentation in cotton blue; when seen with SEM, conical, truncate spines up to 0.6 µm high; with oleiferous guttule contents. Hilar appendixes acuminate (up to 1.1 µm in length). Basidia 25–50 × 4.6–7.4 µm, clavate, 3–4 sterigmata occur per basidium, 3.6–6.0 μm long, and cornute, clamped. Basidioles abundant, subclavate to subcylindrical. Tramal hyphae in the stipe smooth, thin-walled, hyaline in <abbrev xmlns:xlink="http://www.w3.org/1999/xlink" xlink:title="3% potassium hydroxide" id="ABBRID0EMGCI" xlink:type="simple">KOH</abbrev>, 2.3–5.8 μm wide; tramal hyphae in branch with hyaline and thin-walled, 1.8–4.0 μm wide; clamp connections abundant, H-connections present. Hyphal system monomitic. Cystidia absent.</p></tp:treatment-sec><tp:treatment-sec sec-type="distribution" id="SECID0EQGCI"><title>Habit, habitat, and distribution.</title><p>Solitary or gregarious caespitose in humus layers on soils in mixed coniferous and broad-leaved forests, associated with <italic><tp:taxon-name><tp:taxon-name-part taxon-name-part-type="genus" reg="Pinus">Pinus</tp:taxon-name-part></tp:taxon-name></italic> L. Basidiomata generally occur in August; currently known only from Beijing, China.</p></tp:treatment-sec><tp:treatment-sec sec-type="material" id="SECID0E4GCI"><title>Additional specimens examined.</title><p>China • Beijing, Huairou District, Hongluo Temple, 40°22'26"N, 116°37'26"E, elev. 153 m, 13 Aug. 2019, J.Q. Li, X.Y. Shen &amp; R.T. Zhang (<named-content xmlns:xlink="http://www.w3.org/1999/xlink" content-type="dwc:institutional_code" xlink:title="Herbarium of the College of Life Sciences, Capital Normal University" xlink:href="http://grbio.org/institution/capital-normal-university" xlink:type="simple">BJTC</named-content> L007).</p></tp:treatment-sec><tp:treatment-sec sec-type="notes" id="SECID0EHHCI"><title>Notes.</title><p><italic><tp:taxon-name><tp:taxon-name-part taxon-name-part-type="genus" reg="Phaeoclavulina">Phaeoclavulina</tp:taxon-name-part><tp:taxon-name-part taxon-name-part-type="species" reg="aurea">aurea</tp:taxon-name-part></tp:taxon-name></italic> is morphologically similar to <italic><tp:taxon-name><tp:taxon-name-part taxon-name-part-type="genus" reg="Phaeoclavulina">P.</tp:taxon-name-part><tp:taxon-name-part taxon-name-part-type="species" reg="cinnamomea">cinnamomea</tp:taxon-name-part></tp:taxon-name></italic>, which was originally described from China. However, <italic><tp:taxon-name><tp:taxon-name-part taxon-name-part-type="genus" reg="Phaeoclavulina">P.</tp:taxon-name-part><tp:taxon-name-part taxon-name-part-type="species" reg="cinnamomea">cinnamomea</tp:taxon-name-part></tp:taxon-name></italic> produced cinnamon-to-salmon-orange basidiomata and relatively large basidiospores (12–15 × 5–7 µm) and basidia (40–60 × 8–12 µm) compared <italic><tp:taxon-name><tp:taxon-name-part taxon-name-part-type="genus" reg="Phaeoclavulina">P.</tp:taxon-name-part><tp:taxon-name-part taxon-name-part-type="species" reg="aurea">aurea</tp:taxon-name-part></tp:taxon-name></italic> (<xref ref-type="bibr" rid="B22">Liu et al. 2022</xref>). <italic><tp:taxon-name><tp:taxon-name-part taxon-name-part-type="genus" reg="Phaeoclavulina">Phaeoclavulina</tp:taxon-name-part><tp:taxon-name-part taxon-name-part-type="species" reg="angustata">angustata</tp:taxon-name-part></tp:taxon-name></italic> (Lév.) <xref ref-type="bibr" rid="B11">Giachini (2011</xref>: 189) also has crowded branches, but the color of that is pale pink, and all parts soon turned sordid vinaceous on bruising, and the cyanophilic spines of basidiospores 1–3.5 µm tall (<xref ref-type="bibr" rid="B10">Giachini 2004</xref>). <italic><tp:taxon-name><tp:taxon-name-part taxon-name-part-type="genus" reg="Phaeoclavulina">Phaeoclavulina</tp:taxon-name-part><tp:taxon-name-part taxon-name-part-type="species" reg="glaucoaromatica">glaucoaromatica</tp:taxon-name-part></tp:taxon-name></italic> (R.H. Petersen) <xref ref-type="bibr" rid="B11">Giachini (2011</xref>: 193) has similar basidiomata with <italic><tp:taxon-name><tp:taxon-name-part taxon-name-part-type="genus" reg="Phaeoclavulina">P.</tp:taxon-name-part><tp:taxon-name-part taxon-name-part-type="species" reg="aurea">aurea</tp:taxon-name-part></tp:taxon-name></italic>, which doesn’t have molecular data. But <italic><tp:taxon-name><tp:taxon-name-part taxon-name-part-type="genus" reg="Phaeoclavulina">P.</tp:taxon-name-part><tp:taxon-name-part taxon-name-part-type="species" reg="glaucoaromatica">glaucoaromatica</tp:taxon-name-part></tp:taxon-name></italic> differs from <italic><tp:taxon-name><tp:taxon-name-part taxon-name-part-type="genus" reg="Phaeoclavulina">P.</tp:taxon-name-part><tp:taxon-name-part taxon-name-part-type="species" reg="aurea">aurea</tp:taxon-name-part></tp:taxon-name></italic> by its branches becoming watery where handled and then changing color to olive-green; basidiospores are larger (8.2–11.1 × 4.4–5.5 µm) (<xref ref-type="bibr" rid="B28">Petersen 1981</xref>). <italic><tp:taxon-name><tp:taxon-name-part taxon-name-part-type="genus" reg="Phaeoclavulina">Phaeoclavulina</tp:taxon-name-part><tp:taxon-name-part taxon-name-part-type="species" reg="vinaceipes">vinaceipes</tp:taxon-name-part></tp:taxon-name></italic> (Schild) <xref ref-type="bibr" rid="B11">Giachini (2011</xref>: 195) has the same branch color as <italic><tp:taxon-name><tp:taxon-name-part taxon-name-part-type="genus" reg="Phaeoclavulina">P.</tp:taxon-name-part><tp:taxon-name-part taxon-name-part-type="species" reg="aurea">aurea</tp:taxon-name-part></tp:taxon-name></italic>, which also doesn’t have molecular data. But <italic><tp:taxon-name><tp:taxon-name-part taxon-name-part-type="genus" reg="Phaeoclavulina">P.</tp:taxon-name-part><tp:taxon-name-part taxon-name-part-type="species" reg="vinaceipes">vinaceipes</tp:taxon-name-part></tp:taxon-name></italic>’s stipe context bruising violet when exposed or handled, per basidium occur 4 sterigmata, and basidiospores are wider (4.8–8 × 2.7–3.8 µm) (<xref ref-type="bibr" rid="B35">Schild 1990</xref>). <italic><tp:taxon-name><tp:taxon-name-part taxon-name-part-type="genus" reg="Phaeoclavulina">Phaeoclavulina</tp:taxon-name-part><tp:taxon-name-part taxon-name-part-type="species" reg="aurea">aurea</tp:taxon-name-part></tp:taxon-name></italic> is phylogenetically close to <italic><tp:taxon-name><tp:taxon-name-part taxon-name-part-type="genus" reg="Phaeoclavulina">P.</tp:taxon-name-part><tp:taxon-name-part taxon-name-part-type="species" reg="abietina">abietina</tp:taxon-name-part></tp:taxon-name></italic>, <italic><tp:taxon-name><tp:taxon-name-part taxon-name-part-type="genus" reg="Phaeoclavulina">P.</tp:taxon-name-part><tp:taxon-name-part taxon-name-part-type="species" reg="alboapiculata">alboapiculata</tp:taxon-name-part></tp:taxon-name></italic> Franchi &amp; M. Marchetti (2020: 1), and <italic><tp:taxon-name><tp:taxon-name-part taxon-name-part-type="genus" reg="Phaeoclavulina">P.</tp:taxon-name-part><tp:taxon-name-part taxon-name-part-type="species" reg="minutispora">minutispora</tp:taxon-name-part></tp:taxon-name></italic> Franchi &amp; M. Marchetti (2020: 3) (Fig. <xref ref-type="fig" rid="F1">1</xref>), but the stipes of <italic><tp:taxon-name><tp:taxon-name-part taxon-name-part-type="genus" reg="Phaeoclavulina">P.</tp:taxon-name-part><tp:taxon-name-part taxon-name-part-type="species" reg="abietina">abietina</tp:taxon-name-part></tp:taxon-name></italic> quickly turned deep blue-green when handled or confined (<xref ref-type="bibr" rid="B13">González-Ávila et al. 2020</xref>); the branches of <italic><tp:taxon-name><tp:taxon-name-part taxon-name-part-type="genus" reg="Phaeoclavulina">P.</tp:taxon-name-part><tp:taxon-name-part taxon-name-part-type="species" reg="alboapiculata">alboapiculata</tp:taxon-name-part></tp:taxon-name></italic> are with white tips when young, and the white context gradually turns to wine when exposed to the air, and it has smaller basidiospores (4.1–5.5 × 2.5–3.4 µm) and basidia (22–30 × 5.0–6.5 µm) than <italic><tp:taxon-name><tp:taxon-name-part taxon-name-part-type="genus" reg="Phaeoclavulina">P.</tp:taxon-name-part><tp:taxon-name-part taxon-name-part-type="species" reg="aurea">aurea</tp:taxon-name-part></tp:taxon-name></italic> (<xref ref-type="bibr" rid="B18">Index Fungorum 2024</xref>); <italic><tp:taxon-name><tp:taxon-name-part taxon-name-part-type="genus" reg="Phaeoclavulina">P.</tp:taxon-name-part><tp:taxon-name-part taxon-name-part-type="species" reg="minutispora">minutispora</tp:taxon-name-part></tp:taxon-name></italic> can be distinguished by its basidiomata surface, which gradually shows dark brown pigmentation when touched, white flesh turns maroon rapidly when exposed to air, and producing relatively small basidiospores (3.7–5.0 × 2.5–3.6 µm) and basidia (22–30 × 5–6.5 µm) (<xref ref-type="bibr" rid="B18">Index Fungorum 2024</xref>).</p></tp:treatment-sec><tp:treatment-sec><!--Section generated to contain objects referenced in tp:taxon-treatment.--><fig id="F1" position="float" orientation="portrait"><object-id xmlns:xlink="http://www.w3.org/1999/xlink" content-type="doi" xlink:type="simple">10.3897/mycokeys.120.138950.figure1</object-id><object-id xmlns:xlink="http://www.w3.org/1999/xlink" content-type="arpha" xlink:type="simple">53150FB1-103D-51B0-8AAE-66C9DFE9E95C</object-id><label>Figure 1.</label><caption><p>Phylogenetic tree generated from an <abbrev xmlns:xlink="http://www.w3.org/1999/xlink" xlink:title="maximum likelihood" id="ABBRID0ET1BI" xlink:type="simple">ML</abbrev> analysis based on nrITS-nrLSU sequences. Numbers representing maximum likelihood bootstrap support (MLBS ≥ 75%, left) and significant Bayesian posterior probability (BPP ≥ 0.95, right) are indicated above the nodes. Novel sequences are printed in bold. Voucher specimens and localities where the specimens were collected are provided behind the species names.</p></caption><graphic xmlns:xlink="http://www.w3.org/1999/xlink" xlink:href="mycokeys-120-157-g001.jpg" position="float" orientation="portrait" xlink:type="simple" id="oo_1384243.jpg"><uri content-type="original_file" xlink:type="simple">https://binary.pensoft.net/fig/1384243</uri></graphic></fig></tp:treatment-sec><ref-list><ref id="B22"><mixed-citation xmlns:xlink="http://www.w3.org/1999/xlink" xlink:type="simple"><person-group><name name-style="western"><surname>Liu</surname><given-names>WH</given-names></name><name name-style="western"><surname>Yan</surname><given-names>J</given-names></name><name name-style="western"><surname>Deng</surname><given-names>PT</given-names></name><name name-style="western"><surname>Qin</surname><given-names>WQ</given-names></name><name name-style="western"><surname>Zhang</surname><given-names>P</given-names></name></person-group> (<year>2022</year>) <article-title>Two new species of <italic><tp:taxon-name><tp:taxon-name-part taxon-name-part-type="genus">Phaeoclavulina</tp:taxon-name-part></tp:taxon-name></italic> (<tp:taxon-name><tp:taxon-name-part taxon-name-part-type="family">Gomphaceae</tp:taxon-name-part></tp:taxon-name>, <tp:taxon-name><tp:taxon-name-part taxon-name-part-type="order">Gomphales</tp:taxon-name-part></tp:taxon-name>) from Hunan Province, China.</article-title><source>Phytotaxa</source><volume>561</volume>(<issue>1</issue>): <fpage>27</fpage>–<lpage>40</lpage>. <ext-link xlink:href="10.11646/phytotaxa.561.1.3" ext-link-type="doi" xlink:type="simple">https://doi.org/10.11646/phytotaxa.561.1.3</ext-link></mixed-citation></ref><ref id="B11"><mixed-citation xmlns:xlink="http://www.w3.org/1999/xlink" xlink:type="simple"><person-group><name name-style="western"><surname>Giachini</surname><given-names>AJ</given-names></name><name name-style="western"><surname>Castellano</surname><given-names>MA</given-names></name></person-group> (<year>2011</year>) <article-title>A new taxonomic classification for species in <italic><tp:taxon-name><tp:taxon-name-part taxon-name-part-type="genus">Gomphus</tp:taxon-name-part></tp:taxon-name></italic> sensu lato.</article-title><source>Mycotaxon</source><volume>115</volume>: <fpage>183</fpage>–<lpage>201</lpage>. <ext-link xlink:href="10.5248/115.183" ext-link-type="doi" xlink:type="simple">https://doi.org/10.5248/115.183</ext-link></mixed-citation></ref><ref id="B10"><mixed-citation xmlns:xlink="http://www.w3.org/1999/xlink" xlink:type="simple"><person-group><name name-style="western"><surname>Giachini</surname><given-names>AJ</given-names></name></person-group> (<year>2004</year>) Systematics, Phylogeny, and Ecology of <tp:taxon-name><tp:taxon-name-part taxon-name-part-type="genus">Gomphus</tp:taxon-name-part></tp:taxon-name> Sensu Lato. Doctoral Dissertation. Oregon State University, Corvallis.</mixed-citation></ref><ref id="B28"><mixed-citation xmlns:xlink="http://www.w3.org/1999/xlink" xlink:type="simple"><person-group><name name-style="western"><surname>Petersen</surname><given-names>RH</given-names></name></person-group> (<year>1981</year>) <article-title><tp:taxon-name><tp:taxon-name-part taxon-name-part-type="genus">Ramaria</tp:taxon-name-part><tp:taxon-name-part taxon-name-part-type="infraspecific-rank">subgenus</tp:taxon-name-part><tp:taxon-name-part taxon-name-part-type="subgenus">Echinoramaria</tp:taxon-name-part></tp:taxon-name>.</article-title><source>Bibliotheca Mycologica</source><volume>79</volume>: <fpage>1</fpage>–<lpage>261</lpage>.</mixed-citation></ref><ref id="B35"><mixed-citation xmlns:xlink="http://www.w3.org/1999/xlink" xlink:type="simple"><person-group><name name-style="western"><surname>Schild</surname><given-names>E</given-names></name></person-group> (<year>1990</year>) <article-title><tp:taxon-name><tp:taxon-name-part taxon-name-part-type="genus">Ramaria</tp:taxon-name-part></tp:taxon-name>-Studien.</article-title><source>Zeitschrift für Mykologie</source><volume>56</volume>(<issue>1</issue>): <fpage>131</fpage>–<lpage>150</lpage>.</mixed-citation></ref><ref id="B13"><mixed-citation xmlns:xlink="http://www.w3.org/1999/xlink" xlink:type="simple"><person-group><name name-style="western"><surname>González-Ávila</surname><given-names>A</given-names></name><name name-style="western"><surname>Martínez-González</surname><given-names>R</given-names></name><name name-style="western"><surname>Espinosa</surname><given-names>D</given-names></name><name name-style="western"><surname>Estrada-Torres</surname><given-names>A</given-names></name></person-group> (<year>2020</year>) <article-title><italic><tp:taxon-name><tp:taxon-name-part taxon-name-part-type="genus">Phaeoclavulina</tp:taxon-name-part><tp:taxon-name-part taxon-name-part-type="species">liliputiana</tp:taxon-name-part></tp:taxon-name></italic> sp. nov. (<tp:taxon-name><tp:taxon-name-part taxon-name-part-type="family">Gomphaceae</tp:taxon-name-part></tp:taxon-name>, <tp:taxon-name><tp:taxon-name-part taxon-name-part-type="order">Gomphales</tp:taxon-name-part></tp:taxon-name>) a new endemic species from Tlaxcala, Mexico.</article-title><source>Phytotaxa</source><volume>470</volume>: <fpage>155</fpage>–<lpage>164</lpage>. <ext-link xlink:href="10.11646/phytotaxa.470.2.4" ext-link-type="doi" xlink:type="simple">https://doi.org/10.11646/phytotaxa.470.2.4</ext-link></mixed-citation></ref><ref id="B18"><mixed-citation xmlns:xlink="http://www.w3.org/1999/xlink" xlink:type="simple">Index Fungorum (<year>2024</year>) Index Fungorum. <ext-link xlink:href="http://www.indexfungorum.org/names/names.asp" ext-link-type="uri" xlink:type="simple">http://www.indexfungorum.org/names/names.asp</ext-link> [accessed September, 2024]</mixed-citation></ref></ref-list></tp:taxon-treatment>
