# Supplementary material for: ﻿Two new species of Phaeoclavulina (Gomphaceae, Gomphales) from North China based on morphological and phylogenetic analysis
Source: MycoKeys. 2025 Jul 29;120:157–72. doi: 10.3897/mycokeys.120.138950 (PMC12326174; doi:10.3897/mycokeys.120.138950)
Supplement: XML Treatment for Phaeoclavulina fulva [file mycokeys.120.138950-treatment2.xml]

<!DOCTYPE tp:taxon-treatment
  PUBLIC "-//TaxonX//DTD Taxonomic Treatment Publishing DTD v0 20100105//EN" "tax-treatment-NSO.dtd">
<tp:taxon-treatment xmlns:tp="http://www.plazi.org/taxpub"><tp:treatment-meta><kwd-group><label>Taxon classification</label><kwd>
                <named-content content-type="kingdom">Fungi</named-content>
              </kwd><kwd>
                <named-content content-type="order">Gomphales</named-content>
              </kwd><kwd>
                <named-content content-type="family">Gomphaceae</named-content>
              </kwd></kwd-group><mixed-citation publication-type="journal"><person-group><name><surname>Tong</surname><given-names>Xin</given-names></name><name><surname>Gao</surname><given-names>Yue</given-names></name><name><surname>Wang</surname><given-names>Hai-Qi</given-names></name><name><surname>Zhou</surname><given-names>Hao</given-names></name><name><surname>Hou</surname><given-names>Cheng-Lin</given-names></name></person-group><article-title>﻿Two new species of <italic><tp:taxon-name><tp:taxon-name-part taxon-name-part-type="genus" reg="Phaeoclavulina">Phaeoclavulina</tp:taxon-name-part></tp:taxon-name></italic> (<tp:taxon-name><tp:taxon-name-part taxon-name-part-type="family">Gomphaceae</tp:taxon-name-part></tp:taxon-name>, <tp:taxon-name><tp:taxon-name-part taxon-name-part-type="order">Gomphales</tp:taxon-name-part></tp:taxon-name>) from North China based on morphological and phylogenetic analysis</article-title><source>MycoKeys</source><day>29</day><month>07</month><year>2025</year><volume>120</volume><fpage>157</fpage><lpage>172</lpage><pub-id pub-id-type="doi">10.3897/mycokeys.120.138950</pub-id></mixed-citation></tp:treatment-meta><tp:nomenclature><label>﻿</label><tp:taxon-name>
              <object-id xmlns:xlink="http://www.w3.org/1999/xlink" content-type="arpha" xlink:type="simple">CEA9616D-989F-5274-ACBE-217BC04E3B65</object-id>
              <tp:taxon-name-part taxon-name-part-type="genus" reg="Phaeoclavulina">Phaeoclavulina</tp:taxon-name-part>
              <tp:taxon-name-part taxon-name-part-type="species" reg="fulva">fulva</tp:taxon-name-part>
              <object-id xmlns:xlink="http://www.w3.org/1999/xlink" content-type="mycobank" xlink:type="simple">855499</object-id>
            </tp:taxon-name><tp:taxon-authority>Y. Gao, X. Tong, &amp; C.L. Hou</tp:taxon-authority><tp:taxon-status xmlns:xlink="http://www.w3.org/1999/xlink" xlink:type="simple">sp. nov.</tp:taxon-status><xref ref-type="fig" rid="F2">Figs 2D–F</xref><xref ref-type="fig" rid="F4">, 4</xref></tp:nomenclature><tp:treatment-sec sec-type="diagnosis" id="SECID0EHRCI"><title>Diagnosis.</title><p><italic><tp:taxon-name><tp:taxon-name-part taxon-name-part-type="genus" reg="Phaeoclavulina">Phaeoclavulina</tp:taxon-name-part><tp:taxon-name-part taxon-name-part-type="species" reg="fulva">fulva</tp:taxon-name-part></tp:taxon-name></italic> differs from the known species of <italic><tp:taxon-name><tp:taxon-name-part taxon-name-part-type="genus" reg="Phaeoclavulina">Phaeoclavulina</tp:taxon-name-part></tp:taxon-name></italic> in its dirty orange basidiomata, stipe surface pale yellow, color lightens towards tips, rounded warts basidiospores 4.8–7.8 ×2.8–3.8 μm, basidia 22–43 × 4.3–7.3 μm.</p><fig id="F4" position="float" orientation="portrait"><object-id xmlns:xlink="http://www.w3.org/1999/xlink" content-type="doi" xlink:type="simple">10.3897/mycokeys.120.138950.figure4</object-id><object-id xmlns:xlink="http://www.w3.org/1999/xlink" content-type="arpha" xlink:type="simple">9C6D77A0-5EA9-5E53-9708-CA0FEBADD613</object-id><label>Figure 4.</label><caption><p>Microscopic characteristics of <italic><tp:taxon-name><tp:taxon-name-part taxon-name-part-type="genus" reg="Phaeoclavulina">Phaeoclavulina</tp:taxon-name-part><tp:taxon-name-part taxon-name-part-type="species" reg="fulva">fulva</tp:taxon-name-part></tp:taxon-name></italic>: A. Basidiospores; B. Basidia; C. Tramal hyphae. Scale bars: 20 µm (A); 10 µm (B, C).</p></caption><graphic xmlns:xlink="http://www.w3.org/1999/xlink" xlink:href="mycokeys-120-157-g004.jpg" position="float" orientation="portrait" xlink:type="simple" id="oo_1384246.jpg"><uri content-type="original_file" xlink:type="simple">https://binary.pensoft.net/fig/1384246</uri></graphic></fig></tp:treatment-sec><tp:treatment-sec sec-type="etymology" id="SECID0EXSCI"><title>Etymology.</title><p>The epithet “<italic>fulvus</italic>” refers to the dirty orange to yellowish-brown basidiomata.</p></tp:treatment-sec><tp:treatment-sec sec-type="material" id="SECID0E6SCI"><title>Type.</title><p>China • Tianjin, Jizhou District, Limutai Scenic Spot, <named-content xmlns:xlink="http://www.w3.org/1999/xlink" content-type="dwc:verbatimCoordinates" xlink:type="simple"><named-content content-type="geo-json" specific-use="{&#34;type&#34;:&#34;Point&#34;,&#34;coordinates&#34;:[117.035278,40.213056]}" id="NCID0EITCI" xlink:type="simple">40°12'47"N, 117°2'7"E</named-content></named-content>, elev. 658 m, 21 Aug. 2020, G.Q. Cheng, R.T. Zhang &amp; C.L. Hou (<named-content xmlns:xlink="http://www.w3.org/1999/xlink" content-type="dwc:institutional_code" xlink:title="Herbarium of the College of Life Sciences, Capital Normal University" xlink:href="http://grbio.org/institution/capital-normal-university" xlink:type="simple">BJTC</named-content> C274). GenBank nrITS: <ext-link xmlns:xlink="http://www.w3.org/1999/xlink" xlink:href="PQ287852" ext-link-type="gen" xlink:type="simple">PQ287852</ext-link>, nrLSU: <ext-link xmlns:xlink="http://www.w3.org/1999/xlink" xlink:href="PQ287857" ext-link-type="gen" xlink:type="simple">PQ287857</ext-link>.</p></tp:treatment-sec><tp:treatment-sec sec-type="description" id="SECID0E2TCI"><title>Description.</title><p>Basidiomata coralloid, solitary or scattered; individual basidiomata 4.2–12.5 cm tall, 4.5–10 cm wide across branches. Stipe 1.2–3.8 cm tall, 0.3–0.5 cm wide, subclavate to flattened, snow-white rhizomorphic strands near the ground, branches dichotomous, generally 3–4 times, subcylindrical, dirty orange (#d5995b) to yellowish-brown (#a27f16), tips slightly acute, stipe surface pale yellow (#fff7dc), color lightens towards tips. No color change when bruised. Odor and taste not recorded.</p><p>Basidiospores [90/4/3] (4.3–)4.8–7.8 × (2.5–)2.8–3.8(− 4.2) μm, <italic>Q</italic> = 1.5–2.2(− 2.37), <italic>Q<sub>m</sub></italic> = 1.89 ± 0.19, elongate-ellipsoid, pale yellow to golden yellow in <abbrev xmlns:xlink="http://www.w3.org/1999/xlink" xlink:title="3% potassium hydroxide" id="ABBRID0EIUCI" xlink:type="simple">KOH</abbrev>, with thick wall and cyanophilic ornamentation in cotton blue; when seen with SEM, conical, truncate warts up to 0.6 µm high; with oleiferous guttule contents. Hilar appendixes acuminate (up to 1.0 µm in length). Basidia 22–43 × 4.3–7.3 µm, clavate, 2–4 sterigmata occur per basidium, 1.8–7.0 μm long, and cornute, clamped. Basidioles abundant, subclavate to subcylindrical. Tramal hyphae in the stipe smooth, thin-walled, hyaline in <abbrev xmlns:xlink="http://www.w3.org/1999/xlink" xlink:title="3% potassium hydroxide" id="ABBRID0EMUCI" xlink:type="simple">KOH</abbrev>, 2.2–7.5 μm wide; tramal hyphae in branch with hyaline and thin-walled, 2.5–6.5 μm wide; clamp connections abundant, H-connections present. Hyphal system monomitic. Cystidia absent.</p></tp:treatment-sec><tp:treatment-sec sec-type="distribution" id="SECID0EQUCI"><title>Habit, habitat, and distribution.</title><p>Solitary or gregarious caespitose in humus layers on soils in evergreen coniferous forests and deciduous broad-leaved forests, associated with <italic><tp:taxon-name><tp:taxon-name-part taxon-name-part-type="genus" reg="Pinus">Pinus</tp:taxon-name-part></tp:taxon-name></italic> L. and <italic><tp:taxon-name><tp:taxon-name-part taxon-name-part-type="genus" reg="Populus">Populus</tp:taxon-name-part></tp:taxon-name></italic> L. Basidiomata generally occur from August; currently known only from Tianjin and Beijing, China.</p></tp:treatment-sec><tp:treatment-sec sec-type="material" id="SECID0EEVCI"><title>Additional specimens examined.</title><p>China • Beijing, Huairou District, Hongluo Temple, 40°22'34"N, 116°37'28"E, elev. 109 m, 13 Aug. 2019, H. Zhou, G.Q. Cheng &amp; C.L. Hou (<named-content xmlns:xlink="http://www.w3.org/1999/xlink" content-type="dwc:institutional_code" xlink:title="Herbarium of the College of Life Sciences, Capital Normal University" xlink:href="http://grbio.org/institution/capital-normal-university" xlink:type="simple">BJTC</named-content> ZH0015); China • Beijing, Huairou District, Erdaogou, 40°52'36"N, 116°31'23"E, elev. 780 m, 24 Aug. 2020, H. Zhou, X.Y. Shen &amp; X.B. Huang (<named-content xmlns:xlink="http://www.w3.org/1999/xlink" content-type="dwc:institutional_code" xlink:title="Herbarium of the College of Life Sciences, Capital Normal University" xlink:href="http://grbio.org/institution/capital-normal-university" xlink:type="simple">BJTC</named-content> ZH1138).</p></tp:treatment-sec><tp:treatment-sec sec-type="notes" id="SECID0ESVCI"><title>Notes.</title><p><italic><tp:taxon-name><tp:taxon-name-part taxon-name-part-type="genus" reg="Phaeoclavulina">Phaeoclavulina</tp:taxon-name-part><tp:taxon-name-part taxon-name-part-type="species" reg="fulva">fulva</tp:taxon-name-part></tp:taxon-name></italic> generally shares similar branching with <italic><tp:taxon-name><tp:taxon-name-part taxon-name-part-type="genus" reg="Phaeoclavulina">P.</tp:taxon-name-part><tp:taxon-name-part taxon-name-part-type="species" reg="sikkimia">sikkimia</tp:taxon-name-part></tp:taxon-name></italic>, <italic><tp:taxon-name><tp:taxon-name-part taxon-name-part-type="genus" reg="Phaeoclavulina">P.</tp:taxon-name-part><tp:taxon-name-part taxon-name-part-type="species" reg="cokeri">cokeri</tp:taxon-name-part></tp:taxon-name></italic>, and <italic><tp:taxon-name><tp:taxon-name-part taxon-name-part-type="genus" reg="Phaeoclavulina">P.</tp:taxon-name-part><tp:taxon-name-part taxon-name-part-type="species" reg="articulotela">articulotela</tp:taxon-name-part></tp:taxon-name></italic> (R.H. Petersen) <xref ref-type="bibr" rid="B11">Giachini (2011</xref>: 190). <italic><tp:taxon-name><tp:taxon-name-part taxon-name-part-type="genus" reg="Phaeoclavulina">Phaeoclavulina</tp:taxon-name-part><tp:taxon-name-part taxon-name-part-type="species" reg="sikkimia">sikkimia</tp:taxon-name-part></tp:taxon-name></italic> and <italic><tp:taxon-name><tp:taxon-name-part taxon-name-part-type="genus" reg="Phaeoclavulina">P.</tp:taxon-name-part><tp:taxon-name-part taxon-name-part-type="species" reg="articulotela">articulotela</tp:taxon-name-part></tp:taxon-name></italic> lack molecular data (<xref ref-type="bibr" rid="B28">Petersen 1981</xref>). However, <italic><tp:taxon-name><tp:taxon-name-part taxon-name-part-type="genus" reg="Phaeoclavulina">P.</tp:taxon-name-part><tp:taxon-name-part taxon-name-part-type="species" reg="sikkimia">sikkimia</tp:taxon-name-part></tp:taxon-name></italic> differs from <italic><tp:taxon-name><tp:taxon-name-part taxon-name-part-type="genus" reg="Phaeoclavulina">P.</tp:taxon-name-part><tp:taxon-name-part taxon-name-part-type="species" reg="fulva">fulva</tp:taxon-name-part></tp:taxon-name></italic> in its relatively large basidiospores (6.5–9 × 4.5–6 µm) and basidia (60–70 × 7.5–9 µm) and in the presence of cyanophilic warts up to 2 µm tall (<xref ref-type="bibr" rid="B10">Giachini 2004</xref>). <italic><tp:taxon-name><tp:taxon-name-part taxon-name-part-type="genus" reg="Phaeoclavulina">P.</tp:taxon-name-part><tp:taxon-name-part taxon-name-part-type="species" reg="cokeri">cokeri</tp:taxon-name-part></tp:taxon-name></italic> has cinnamon- to pink-yellow branches that become orange or dark red-brown, with pale orange tips; it also features strongly cyanophilic basidiospore spines 1–2 µm tall and relatively large basidiospores (9–16 × 4–7.5 µm) and basidia (45–80 × 7.5–12 µm) (<xref ref-type="bibr" rid="B10">Giachini 2004</xref>). <italic><tp:taxon-name><tp:taxon-name-part taxon-name-part-type="genus" reg="Phaeoclavulina">P.</tp:taxon-name-part><tp:taxon-name-part taxon-name-part-type="species" reg="articulotela">articulotela</tp:taxon-name-part></tp:taxon-name></italic> has orange to dark orange basidiomata and relatively large basidiospores (6–9.5 × 3–5 µm) (<xref ref-type="bibr" rid="B10">Giachini 2004</xref>). Phylogenetically, <italic><tp:taxon-name><tp:taxon-name-part taxon-name-part-type="genus" reg="Phaeoclavulina">P.</tp:taxon-name-part><tp:taxon-name-part taxon-name-part-type="species" reg="fulva">fulva</tp:taxon-name-part></tp:taxon-name></italic> is related to <italic><tp:taxon-name><tp:taxon-name-part taxon-name-part-type="genus" reg="Phaeoclavulina">P.</tp:taxon-name-part><tp:taxon-name-part taxon-name-part-type="species" reg="abietina">abietina</tp:taxon-name-part></tp:taxon-name></italic>, <italic><tp:taxon-name><tp:taxon-name-part taxon-name-part-type="genus" reg="Phaeoclavulina">P.</tp:taxon-name-part><tp:taxon-name-part taxon-name-part-type="species" reg="carovinacea">carovinacea</tp:taxon-name-part></tp:taxon-name></italic> Franchi &amp; M. Marchetti (2020: 2), <italic><tp:taxon-name><tp:taxon-name-part taxon-name-part-type="genus" reg="Phaeoclavulina">P.</tp:taxon-name-part><tp:taxon-name-part taxon-name-part-type="species" reg="nigricans">nigricans</tp:taxon-name-part></tp:taxon-name></italic> E. Campo, Franchi &amp; M. Marchetti (2020: 4), and <italic><tp:taxon-name><tp:taxon-name-part taxon-name-part-type="genus" reg="Phaeoclavulina">P.</tp:taxon-name-part><tp:taxon-name-part taxon-name-part-type="species" reg="yunnanensis">yunnanensis</tp:taxon-name-part></tp:taxon-name></italic> in the analyses of the multilocus datasets, respectively (Fig. <xref ref-type="fig" rid="F1">1</xref>). However, <italic><tp:taxon-name><tp:taxon-name-part taxon-name-part-type="genus" reg="Phaeoclavulina">P.</tp:taxon-name-part><tp:taxon-name-part taxon-name-part-type="species" reg="abietina">abietina</tp:taxon-name-part></tp:taxon-name></italic> has a stipe that is olive-ochraceous to dull ocher upward, quickly turning deep blue-green when handled or confined; its branches are yellow-ocher to dull ocher when fresh or somewhat greenish-ocher (<xref ref-type="bibr" rid="B13">González-Ávila et al. 2020</xref>). <italic><tp:taxon-name><tp:taxon-name-part taxon-name-part-type="genus" reg="Phaeoclavulina">Phaeoclavulina</tp:taxon-name-part><tp:taxon-name-part taxon-name-part-type="species" reg="carovinacea">carovinacea</tp:taxon-name-part></tp:taxon-name></italic> differs from <italic><tp:taxon-name><tp:taxon-name-part taxon-name-part-type="genus" reg="Phaeoclavulina">P.</tp:taxon-name-part><tp:taxon-name-part taxon-name-part-type="species" reg="fulva">fulva</tp:taxon-name-part></tp:taxon-name></italic> in its white flesh, which turns reddish brown when exposed to air (<xref ref-type="bibr" rid="B18">Index Fungorum 2024</xref>). <italic><tp:taxon-name><tp:taxon-name-part taxon-name-part-type="genus" reg="Phaeoclavulina">Phaeoclavulina</tp:taxon-name-part><tp:taxon-name-part taxon-name-part-type="species" reg="nigricans">nigricans</tp:taxon-name-part></tp:taxon-name></italic> has basidiomata whose surface gradually develops a burgundy coloration when touched, and its light cream flesh turns black rapidly upon exposure to air (<xref ref-type="bibr" rid="B18">Index Fungorum 2024</xref>). <italic><tp:taxon-name><tp:taxon-name-part taxon-name-part-type="genus" reg="Phaeoclavulina">Phaeoclavulina</tp:taxon-name-part><tp:taxon-name-part taxon-name-part-type="species" reg="yunnanensis">yunnanensis</tp:taxon-name-part></tp:taxon-name></italic> is characterized by its yellow basidiomata, with the tips showing a slight greenish-grey tint, and relatively small basidia (20–40 × 3–5 µm) (<xref ref-type="bibr" rid="B48">Zheng et al. 2024</xref>). The species also differs from the other new species described in this study, <italic><tp:taxon-name><tp:taxon-name-part taxon-name-part-type="genus" reg="Phaeoclavulina">Phaeoclavulina</tp:taxon-name-part><tp:taxon-name-part taxon-name-part-type="species" reg="aurea">aurea</tp:taxon-name-part></tp:taxon-name></italic>, in both basidiomata color and basidiospore morphology. <italic><tp:taxon-name><tp:taxon-name-part taxon-name-part-type="genus" reg="Phaeoclavulina">Phaeoclavulina</tp:taxon-name-part><tp:taxon-name-part taxon-name-part-type="species" reg="aurea">aurea</tp:taxon-name-part></tp:taxon-name></italic> has pale yellow to golden yellow basidiomata and basidiospores with truncate spines.</p></tp:treatment-sec><tp:treatment-sec><!--Section generated to contain objects referenced in tp:taxon-treatment.--><fig id="F2" position="float" orientation="portrait"><object-id xmlns:xlink="http://www.w3.org/1999/xlink" content-type="doi" xlink:type="simple">10.3897/mycokeys.120.138950.figure2</object-id><object-id xmlns:xlink="http://www.w3.org/1999/xlink" content-type="arpha" xlink:type="simple">1DCA45F9-69BC-5DF5-B9B1-7117F4D46778</object-id><label>Figure 2.</label><caption><p>Morphology of Basidiomata. A–C. <italic><tp:taxon-name><tp:taxon-name-part taxon-name-part-type="genus" reg="Phaeoclavulina">Phaeoclavulina</tp:taxon-name-part><tp:taxon-name-part taxon-name-part-type="species" reg="aurea">aurea</tp:taxon-name-part></tp:taxon-name></italic> (A, B. BJM 344955 holotype; C. <named-content xmlns:xlink="http://www.w3.org/1999/xlink" content-type="dwc:institutional_code" xlink:title="Herbarium of the College of Life Sciences, Capital Normal University" xlink:href="http://grbio.org/institution/capital-normal-university" xlink:type="simple">BJTC</named-content> L007); D–F. <italic><tp:taxon-name><tp:taxon-name-part taxon-name-part-type="genus" reg="Phaeoclavulina">Phaeoclavulina</tp:taxon-name-part><tp:taxon-name-part taxon-name-part-type="species" reg="fulva">fulva</tp:taxon-name-part></tp:taxon-name></italic> (D. <named-content xmlns:xlink="http://www.w3.org/1999/xlink" content-type="dwc:institutional_code" xlink:title="Herbarium of the College of Life Sciences, Capital Normal University" xlink:href="http://grbio.org/institution/capital-normal-university" xlink:type="simple">BJTC</named-content> C274 holotype; E. <named-content xmlns:xlink="http://www.w3.org/1999/xlink" content-type="dwc:institutional_code" xlink:title="Herbarium of the College of Life Sciences, Capital Normal University" xlink:href="http://grbio.org/institution/capital-normal-university" xlink:type="simple">BJTC</named-content> ZH0015; F. <named-content xmlns:xlink="http://www.w3.org/1999/xlink" content-type="dwc:institutional_code" xlink:title="Herbarium of the College of Life Sciences, Capital Normal University" xlink:href="http://grbio.org/institution/capital-normal-university" xlink:type="simple">BJTC</named-content> ZH1138). Scale bars: 1 cm.</p></caption><graphic xmlns:xlink="http://www.w3.org/1999/xlink" xlink:href="mycokeys-120-157-g002.jpg" position="float" orientation="portrait" xlink:type="simple" id="oo_1384244.jpg"><uri content-type="original_file" xlink:type="simple">https://binary.pensoft.net/fig/1384244</uri></graphic></fig><fig id="F1" position="float" orientation="portrait"><object-id xmlns:xlink="http://www.w3.org/1999/xlink" content-type="doi" xlink:type="simple">10.3897/mycokeys.120.138950.figure1</object-id><object-id xmlns:xlink="http://www.w3.org/1999/xlink" content-type="arpha" xlink:type="simple">53150FB1-103D-51B0-8AAE-66C9DFE9E95C</object-id><label>Figure 1.</label><caption><p>Phylogenetic tree generated from an <abbrev xmlns:xlink="http://www.w3.org/1999/xlink" xlink:title="maximum likelihood" id="ABBRID0ET1BI" xlink:type="simple">ML</abbrev> analysis based on nrITS-nrLSU sequences. Numbers representing maximum likelihood bootstrap support (MLBS ≥ 75%, left) and significant Bayesian posterior probability (BPP ≥ 0.95, right) are indicated above the nodes. Novel sequences are printed in bold. Voucher specimens and localities where the specimens were collected are provided behind the species names.</p></caption><graphic xmlns:xlink="http://www.w3.org/1999/xlink" xlink:href="mycokeys-120-157-g001.jpg" position="float" orientation="portrait" xlink:type="simple" id="oo_1384243.jpg"><uri content-type="original_file" xlink:type="simple">https://binary.pensoft.net/fig/1384243</uri></graphic></fig></tp:treatment-sec><ref-list><ref id="B11"><mixed-citation xmlns:xlink="http://www.w3.org/1999/xlink" xlink:type="simple"><person-group><name name-style="western"><surname>Giachini</surname><given-names>AJ</given-names></name><name name-style="western"><surname>Castellano</surname><given-names>MA</given-names></name></person-group> (<year>2011</year>) <article-title>A new taxonomic classification for species in <italic><tp:taxon-name><tp:taxon-name-part taxon-name-part-type="genus">Gomphus</tp:taxon-name-part></tp:taxon-name></italic> sensu lato.</article-title><source>Mycotaxon</source><volume>115</volume>: <fpage>183</fpage>–<lpage>201</lpage>. <ext-link xlink:href="10.5248/115.183" ext-link-type="doi" xlink:type="simple">https://doi.org/10.5248/115.183</ext-link></mixed-citation></ref><ref id="B28"><mixed-citation xmlns:xlink="http://www.w3.org/1999/xlink" xlink:type="simple"><person-group><name name-style="western"><surname>Petersen</surname><given-names>RH</given-names></name></person-group> (<year>1981</year>) <article-title><tp:taxon-name><tp:taxon-name-part taxon-name-part-type="genus">Ramaria</tp:taxon-name-part><tp:taxon-name-part taxon-name-part-type="infraspecific-rank">subgenus</tp:taxon-name-part><tp:taxon-name-part taxon-name-part-type="subgenus">Echinoramaria</tp:taxon-name-part></tp:taxon-name>.</article-title><source>Bibliotheca Mycologica</source><volume>79</volume>: <fpage>1</fpage>–<lpage>261</lpage>.</mixed-citation></ref><ref id="B10"><mixed-citation xmlns:xlink="http://www.w3.org/1999/xlink" xlink:type="simple"><person-group><name name-style="western"><surname>Giachini</surname><given-names>AJ</given-names></name></person-group> (<year>2004</year>) Systematics, Phylogeny, and Ecology of <tp:taxon-name><tp:taxon-name-part taxon-name-part-type="genus">Gomphus</tp:taxon-name-part></tp:taxon-name> Sensu Lato. Doctoral Dissertation. Oregon State University, Corvallis.</mixed-citation></ref><ref id="B13"><mixed-citation xmlns:xlink="http://www.w3.org/1999/xlink" xlink:type="simple"><person-group><name name-style="western"><surname>González-Ávila</surname><given-names>A</given-names></name><name name-style="western"><surname>Martínez-González</surname><given-names>R</given-names></name><name name-style="western"><surname>Espinosa</surname><given-names>D</given-names></name><name name-style="western"><surname>Estrada-Torres</surname><given-names>A</given-names></name></person-group> (<year>2020</year>) <article-title><italic><tp:taxon-name><tp:taxon-name-part taxon-name-part-type="genus">Phaeoclavulina</tp:taxon-name-part><tp:taxon-name-part taxon-name-part-type="species">liliputiana</tp:taxon-name-part></tp:taxon-name></italic> sp. nov. (<tp:taxon-name><tp:taxon-name-part taxon-name-part-type="family">Gomphaceae</tp:taxon-name-part></tp:taxon-name>, <tp:taxon-name><tp:taxon-name-part taxon-name-part-type="order">Gomphales</tp:taxon-name-part></tp:taxon-name>) a new endemic species from Tlaxcala, Mexico.</article-title><source>Phytotaxa</source><volume>470</volume>: <fpage>155</fpage>–<lpage>164</lpage>. <ext-link xlink:href="10.11646/phytotaxa.470.2.4" ext-link-type="doi" xlink:type="simple">https://doi.org/10.11646/phytotaxa.470.2.4</ext-link></mixed-citation></ref><ref id="B18"><mixed-citation xmlns:xlink="http://www.w3.org/1999/xlink" xlink:type="simple">Index Fungorum (<year>2024</year>) Index Fungorum. <ext-link xlink:href="http://www.indexfungorum.org/names/names.asp" ext-link-type="uri" xlink:type="simple">http://www.indexfungorum.org/names/names.asp</ext-link> [accessed September, 2024]</mixed-citation></ref><ref id="B48"><mixed-citation xmlns:xlink="http://www.w3.org/1999/xlink" xlink:type="simple"><person-group><name name-style="western"><surname>Zheng</surname><given-names>DG</given-names></name><name name-style="western"><surname>Lu</surname><given-names>WH</given-names></name><name name-style="western"><surname>Han</surname><given-names>MY</given-names></name><name name-style="western"><surname>Elgorban</surname><given-names>AM</given-names></name><name name-style="western"><surname>Yang</surname><given-names>JY</given-names></name><name name-style="western"><surname>Zhou</surname><given-names>YQ</given-names></name><name name-style="western"><surname>Suwannarach</surname><given-names>N</given-names></name><name name-style="western"><surname>Tibpromma</surname><given-names>S</given-names></name><name name-style="western"><surname>Karunarathna</surname><given-names>SC</given-names></name></person-group> (<year>2024</year>) <article-title>Morphology and phylogeny reveal a new ramarioid species of <italic><tp:taxon-name><tp:taxon-name-part taxon-name-part-type="genus">Phaeoclavulina</tp:taxon-name-part></tp:taxon-name></italic> (<tp:taxon-name><tp:taxon-name-part taxon-name-part-type="family">Gomphaceae</tp:taxon-name-part></tp:taxon-name>, <tp:taxon-name><tp:taxon-name-part taxon-name-part-type="phylum">Basidiomycota</tp:taxon-name-part></tp:taxon-name>) from Yunnan Province, China.</article-title><source>Phytotaxa</source><volume>670</volume>: <fpage>109</fpage>–<lpage>118</lpage>. <ext-link xlink:href="10.11646/phytotaxa.670.2.3" ext-link-type="doi" xlink:type="simple">https://doi.org/10.11646/phytotaxa.670.2.3</ext-link></mixed-citation></ref></ref-list></tp:taxon-treatment>
